# Supplementary material for: Phenotypic and Genotypic Characterization of Methicillin Resistance in Staphylococci Isolated from an Egyptian University Hospital
Source: Pathogens. 2023 Apr 5;12(4):556. doi: 10.3390/pathogens12040556 (PMC10143866; doi:10.3390/pathogens12040556)
Supplement: Supplementary file 1 [file pathogens-12-00556-s001.zip]

Archive with 1 entries (1 files):
- pathogens-2264410-supplementary.pdf
